# Supplementary material for: The Functional State of Thermoplasma acidophilum Pyruvate Kinase Relies on an Extra Carboxyl-Terminal Sequence
Source: Int J Mol Sci. 2025 Aug 29;26(17):8410. doi: 10.3390/ijms26178410 (PMC12428139; doi:10.3390/ijms26178410)
Supplement: Supplementary file 1 [file ijms-26-08410-s001.zip]

Archive with 1 entries (1 files):
- ijms-3770067-supplementary.pdf
